# Supplementary material for: Umbrella Refinement of Ensembles—An Alternative View of Ensemble Optimization
Source: Molecules. 2025 Jun 3;30(11):2449. doi: 10.3390/molecules30112449 (PMC12156320; doi:10.3390/molecules30112449)
Supplement: Supplementary file 1 [file molecules-30-02449-s001.zip]

Archive with 1 entries (1 files):
- molecules-3633242-supplementary.pdf
